# Supplementary material for: Survival Outcomes and Prognostic Factors in Metastatic Unresectable Appendiceal Adenocarcinoma Treated with Palliative Systemic Chemotherapy: A 10-Year Retrospective Analysis from Australia
Source: Cancers (Basel). 2025 Oct 11;17(20):3297. doi: 10.3390/cancers17203297 (PMC12562899; doi:10.3390/cancers17203297)
Supplement: Supplementary file 1 [file cancers-17-03297-s001.zip]

Archive with 1 entries (1 files):
- cancers-3876494-supplementary.pdf
